# Supplementary material for: Integrated GWAS and Transcriptome Analysis Reveal the Genetic and Molecular Basis of Low Nitrogen Tolerance in Maize Seedlings
Source: Plants (Basel). 2025 Aug 28;14(17):2689. doi: 10.3390/plants14172689 (PMC12430327; doi:10.3390/plants14172689)
Supplement: Supplementary file 1 [file plants-14-02689-s001.zip]

Archive with 1 entries (1 files):
- plants-3800522-supplementary.xlsx
