# Supplementary material for: Integrated GWAS and Transcriptome Analysis Reveal the Genetic and Molecular Basis of Low Nitrogen Tolerance in Maize Seedlings
Source: Plants (Basel). 2025 Aug 28;14(17):2689. doi: 10.3390/plants14172689 (PMC12430327; doi:10.3390/plants14172689)
Supplement: Supplementary file 1 [file plants-14-02689-s001.zip › plants-3800522-supplementary.xlsx]

## Sheet: supplementary Table  S1
Table S1 Significance analysis of phenotype values and two-factors of related populations under two nitrogen levels
Trait	N1			N2			Significance level
	Mean	Range	Coefficient of variation (CV%)	Mean	Range	Coefficient of variation (CV%)	Nitrogen level	Genetype	Interaction
LL (cm)	29.03	13.5-53.77	25.01	32.2	15.4-53.67	23.26	***	***	***
RL (cm)	24.68	13.85-39.3	19.69	26.56	13.9-40.7	17.58	***	ns	***
LFW (g)	0.75	0.25-1.32	28	0.89	0.28-1.85	30.34	***	***	***
RFW (g)	0.73	0.27-1.38	27.4	0.82	0.26-1.65	26.83	**	***	***
SDW (g)	0.074	0.03-0.18	32.39	0.087	0.03-0.18	28.97	***	***	***
RDW (g)	0.066	0.02-0.12	28.96	0.071	0.03-0.16	30.62	**	ns	***
LL: seedling length (cm); RL: root length; LFW: aboveground fresh weight; RFW: underground fresh weight; SDW: aboveground dry weight; RDW: underground dry weight; ns: no significant difference; ***: P≤ 0.001; **: 0.001 <P≤ 0.01; *: 0.01 <P≤0.05, the same below.

## Sheet: supplementary Table  S2
Table S2 201 materials were classified based on the membership function method
Classification	Association mapping population
First category	324、212、79、107、294 、220、176、241、283、145、78、144、315、81、265、121、266、219
Second category	274、234、75、136、66、215、272、39、149、116 、279、304、33、147、289、165、162、235 、152、240、238、316、263、207、85、244、113、264、174、224、253、209、190、232、269、194、160、80、250、150、325、318、213、117、148、177、52、196、183、167、227、192、171、320、214、59、323、218、299、137、237、322、251、247、286、298、248、139、239、103、321、84、92、179、222、193、27、76、228、157、291、153、259、317、245、290、141、201、223、252、124、271、11、134、186、181、197、226、180、98、191、202、62、…
Third category	128、292、34、270、3、301、243、231、53、288、82、188、143、175、125、236、302、282、41、300、86、127、119、285、73、246、115

## Sheet: Supplementary Table S3
Table S3 Phenotype identification of low-nitrogen-tolerant and nitrogen-sensitive materials in maize
Trait	NT-N1		NT-N2
	Mean	Coefficient of variation (CV%)	Mean	Coefficient of variation (CV%)
LL (cm)	19.99B	20.99	19.96B	24.11
RL (cm)	27.10B	31.8	27.57B	31.09
LFW (g)	0.5752B	35.36	0.600B	38.11
RFW (g)	0.6074B	33.21	0.5894B	27.79
	NS-N1		NS-N2
LL (cm)	18.55A	23.44	21.00B	16.2
RL (cm)	23.99A	26.99	29.94B	17.93
LFW (g)	0.5038A	27.62	0.6426B	23.04
RFW (g)	0.5346A	20.97	0.66181B	25.39
LL: seedling length (cm); RL: root length; LFW: aboveground fresh weight; RFW: underground fresh weight; NT-N1 is a low nitrogen resistant material under N1 level, NT-N2 is a low nitrogen resistant material under N2 level; NS-N1 is a nitrogen sensitive material under N1 level, NT-N2 is a nitrogen sensitive material under N2 level material, Different capital letters in the same line indicated sign…

## Sheet: Supplementary Table S4
Table S4 Significant SNP table for low nitrogen tolerance related traits under MLM model
Treatment			Trait	Postion(bp)	Chr	P value	Candidate gene ID		Gene function
N1	LL			228644056	1	1.8×10-6	Zm00001d000295		uncharacterized
				16466664	2	2.82×10-6	Zm00001d002589		beta-carotene hydroxylase
				160979629	2	7.54×10-6
				16470055	2	3.69×10-6	Zm00001d002589		uncharacterized
				192123462	3	5.22×10-6	Zm00001d043134		uncharacterized
				234714724	4	6.04×10-7	Zm00001d053433		Probable E3 ubiquitin-protein ligase ATL45
				162546299	5	9.37×10-6
				141841398	7	1.52×10-6	Zm00001d021019		bHLH transcription factor
				141841437	7	1.52×10-7	Zm00001d021021		uncharacterized
							Zm00001d021020		60S ribosomal protein L32
				161444045	7	5.51×10-6	Zm00001d021598		glucan endo-1,3-beta-glucosidase 3
				161444048	7	5.51×10-7	Zm00001d021599		L-ascorbate oxidase
							Zm00001d021600		rab3 GTPase-activating protein catalytic subunit
							Zm00001d021602		glycine-rich cell wall structural protein 1
				160979642	8	7.54×10-7
	RL			112959625	6	9.04×10-6
				140949657	9	9.04×10-7
	LFW			16122910	2	7.16×10-6
				16122912	5	6.28×10-6
				16122913	5	6.28×10-7
				3400141	6	6.28×10-8	Zm00001d039365		SEC13-related protein
				227412930	6	3.46×10-6
				15427001	10	8.94×10-6
	RFW			897118	1	7.95×10-6	Zm00001d001776		uncharacterized
				214093993	3	6.43×10-6	Zm00001d017988		katanin p60 ATPase-containing subunit A1
							Zm00001d017989		GDSL esterase/lipase At5g55050
				214146329	3	9.00×10-6	Zm00001d017991		uncharacterized
				157892142	7	3.81×10-6	Zm00001d038183		GDSL esterase/lipase At5g45920
	RDW			187051159	2	7.69×10-6
N2	LL			19265414	2		Zm00001d002675		anther-specific proline-rich protein APG
						6.59×10-6	Zm00001d002676		Pseudouridine synthase family protein
							Zm00001d002678		prolyl endopeptidase
							Zm00001d002679		mechanosensitive ion channel protein 6
				234714724	4		Zm00001d053433		probable E3 ubiquitin-protein ligase ATL45
						4.68×10-6	Zm00001d053434		E3 ubiquitin-protein ligase EL5
				21862324	6
	RL			180624613	1	8.94×10-6
				3956297	5	8.86×10-6
						5.69×10-6	Zm00001d013046		Lipid phosphate phosphatase delta
							Zm00001d013048		squalene synthase 1
				155401982	6		Zm00001d038113		SNF2 domain-containing protein CLASSY 4
				155402177	7	5.15×10-6	Zm00001d038113		SNF2 domain-containing protein CLASSY 4
				155402215	10	5.15×10-7
	LFW			39328700	4	4.12×10-6
	RFL			31244440	1	3.17×10-7
						7.06×10-6	Zm00001d028347		peroxidase A2
							Zm00001d028348		Peroxidase 53
							Zm00001d028349		Peroxidase 59
				170305026	1
				214842700	1	1.89×10-6
	SDW			203259305	2	9.00×10-6			phospholipase D delta
						4.29×10-6	Zm00001d006263		Putrescine hydroxycinnamoyltransferase
							Zm00001d006267		putative ACT-domain containing protein kinase family protein
				108065537	6	5.47×10-6
				108065540	6	2.39×10-6
				108069764	6	5.47×10-6
				108069880	10	6.94×10-7
	RDW			11214474	3	7.15×10-7	Zm00001d039650		putative cytochrome P450 superfamily protein
				11214477	7	4.99×10-6
				11215413	3	3.82×10-6
				11215427	3	3.82×10-7
				16058330	10	3.82×10-8	Zm00001d039805
						9.06×10-6	Zm00001d039808		putative pentatricopeptide repeat-containing protein At5g59900
LL: seedling length (cm); RL: root length; LFW: aboveground fresh weight; RFL: underground fresh weight; SDW: aboveground dry weight; RDW: underground dry weight.

## Sheet: supplementary Table  S5
Table S5 Transcriptome sequencing quality
Sample	Raw Data	Valid Data	Q20(%)	Q30(%)	GC (%)
NS_0.05L1	54662386	48978672	99.98	98.29	52.5
NS_0.05L2	43651396	37325900	99.98	98.28	52.5
NS_0.05L3	48187360	44810152	99.98	98.23	52.5
NS_0.05R1	53752470	50382916	99.98	98.33	52
NS_0.05R2	39678680	37069538	99.98	98.2	52
NS_0.05R3	38431402	35669876	99.98	98.26	52
NS_4L1	49314176	44860940	99.98	98.11	52.5
NS_4L2	43270620	37772432	99.98	98.15	52.5
NS_4L3	42951056	38695122	99.98	98.02	52.5
NS_4R1	48357280	45334800	99.98	98.2	52.5
NS_4R2	35980100	33903252	99.98	98.31	52.5
NS_4R3	41334152	38499796	99.98	98.33	52.5
NT_0.05L1	51304180	45149256	99.98	98.33	52.5
NT_0.05L2	43703884	36342608	99.98	98.29	52.5
NT_0.05L3	52859562	24591344	99.98	98.33	53
NT_0.05R1	52818800	49632890	99.98	98.12	51.5
NT_0.05R2	46181042	43233344	99.98	97.95	52.5
NT_0.05R3	52094666	49269082	99.98	98.09	52.5
NT_4L1	38042942	30778318	99.98	98.17	51.5
NT_4L2	53341722	32297208	99.98	98.24	51.5
NT_4L3	45564696	40295656	99.98	98.2	52.5
NT_4R1	52412376	50290604	99.99	98.37	51
NT_4R2	52539138	49294486	99.98	98.34	53
NT_4R3	38274972	36099648	99.98	98.22	52

## Sheet: supplementary Table  S6
Table S6 LNT materials specifically up-regulate differential genes
Gene ID	Biological Process (GO)	KEGG Orthology
Zm00001d031157	protein binding	NA
Zm00001d024852	extracellular region; defense response	NA
Zm00001d012641	cytokinin dehydrogenase; oxidoreductase catalytic activity, cytokinin metabolic process; oxidoreductase activity; cytokinin dehydrogenase activity; flavin adenine dinucleotide binding; oxidation-reduction process; FAD binding	NA
Zm00001d024853	magnesium ion binding; cytoplasm; defense response;	Sesquiterpenoid and triterpenoid biosynthesis
Zm00001d024210	oxidoreductase activity; metal ion binding; dioxygenase activity; oxidation-reduction process	Cysteine and methionine metabolism
Zm00001d034095	NA	NA
Zm00001d031158	oxidoreductase activity; metal ion binding; dioxygenase activity; oxidation-reduction process	NA

## Sheet: Supplementary Table S7
Table S7 Co-localization of significant SNPs with known QTLs for agronomic traits
SNP Position (v4)	Trait Association	Co-localized QTL	QTL Trait	QTL Region (v4)	Reference
chr1:228644056	seedling length	qCHL1.1	chlorophyll content	228.7-229.9 Mb	[35] Li L L. 2020
chr2:19265414	seedling length	qCHL2.3	chlorophyll content	19.0-20.1 Mb	[35] Li L L. 2020
chr3:227412930	aboveground fresh weight	qKRN3.2	kernels per row	227.3-228.5 Mb	[36] Ma et al. 2019
chr3:192123462	seedling length	qERN3.1	kernel row number	192.0-193.5 Mb	[36] Ma et al. 2019
chr6:155401982	root length	qGW6.1	panicle weight	155.17-156.24 Mb	[37] Gao et al. 2014
chr6:162546299	underground fresh weight	qNNYGP1	nitrogen use efficiency	162.5-163.4 Mb	[38] He et al. 2018

## Sheet: supplementary Table  S8
Table S8 201 maize inbred lines
Material Number	Material name	Material Number	Material name	Material Number	Material name
1	JH96C	165	CML31	241	CIMBL114
3	Gy923	167	CML139	242	CIMBL28
6	Dan3130	169	CML327	243	CML171
8	M153	171	CIMBL21	244	CIMBL27
11	B73	172	CML162	245	CIMBL52
13	Ye52106	174	GEMS31	246	CIMBL66
12	4F1	175	CIMBL60	247	CML496
27	Zheng30	176	CIMBL16	248	CIMBL11
33	GEMS4	177	835A	250	CIMBL75
34	Sy1039	178	LXN	251	CML32
39	MO113	179	CIMBL150	252	CML454
41	GEMS18	180	WH413	253	CIMBL3
43	ZB648	181	CIMBL111	257	Shen5003
48	4019	182	B151	259	CIMBL10
50	Q1261	183	Wu109	261	U8112
51	By855	184	CIMBL124	263	GEMS29
52	GEMS11	185	CIMBL90	264	TY5
53	GEMS59	186	CIMBL82	265	GEMS30
59	Gy798	188	CML189	266	CML423
62	Zheng32	189	CIMBL127	267	Lv28
66	05WN230	190	CIMBL120	268	Chang3
73	TY4	191	CIMBL116	269	Ye515
75	Dan599	192	CIMBL157	270	CIMBL140
76	B73	193	GEMS28	271	CIMBL123
78	JY01	194	CML118	272	CIMBL42
79	B113	195	CIMBL152	274	ZZ03
80	BY809	196	CIMBL92	276	YE8001
81	K10	197	CML130	279	CIMBL49
82	GY1032	200	CIMBL147	281	CML191
83	SI446	201	CML361	282	GEMS44
84	HTH-17	202	CIMBL58	283	303wx
85	ZAC546	203	CIMBL101	285	GEMS2
86	BZN	205	Ye478	286	CIMBL139
92	CIMBL144	206	05W002	287	L3180
98	GEMS17	207	ZZ01	288	GEMS37
103	Dong237	207	ZZ01	289	SW92E114
107	Dong46	208	B11	290	CML324
113	268	209	Mo17	291	CIMBL106
115	Lx9801	212	T373	292	CIMBL48
116	Zhong69	213	CIMBL88	293	ES40
117	CIMBL1	214	CIMBL71	294	CML304
119	Dan4245	215	Jiao51	295	CIMBL83
121	GEMS5	216	CA47	297	CIMBL62
124	GEMS58	217	CIMBL13	298	SC55
125	Sy1128	218	CIMBL46	299	CML422
127	LK11	219	CIMBL122	300	CIMBL53
128	GEMS21	220	CIMBL2	301	CIMBL121
134	Tian77	221	CIMBL4	302	CIMBL43
136	CML479	222	CIMBL54	304	CIMBL25
137	CML325	223	CIMBL40	305	CIMBL22
138	CML121	224	CIMBL15	308	CML116
139	CIMBL105	225	CIMBL91	310	CIMBL151
141	CML338	226	CIMBL143	311	CIMBL84
143	CIMBL38	227	CML134	312	GEMS50
144	975-12	228	CIMBL100	314	CIMBL95
145	CML69	229	CML170	315	CIMBL113
146	8902	230	TY6	316	CIMBL125
147	TY3	231	CIMBL149	317	CIMBL56
148	Xun971	232	CIMBL68	318	CML114
149	Qi205	233	CML493	319	CIMBL86
150	CIMBL5	234	CIMBL77	320	CML192
151	CIMBL153	235	CIMBL119	321	CIMBL59
152	CIMBL89	236	CIMBL133	322	CML411
153	CIMBL69	237	CIMBL53	323	CIMBL47
157	CIMBL115	238	CML426	324	CML115
160	CML20	239	CIMBL19	325	CIMBL129
162	CIMBL18	240	CIMBL79	328	CIMBL87

## Sheet: supplementary Table  S9
Table S9 Primer design sequence
Gene ID	Forward Primer（5' - 3'）	Reverse Primer（5' - 3'）
Actin	TGAAACCTTCGAATGCCCAG	GATTGGAACCGTGTGGCTCA
Zm00001d013046	GGCAACTCTGTCAAGGATATGGTGTC	CTCATCTTCTGTAGCCGTCACTCTTC
Zm00001d053433	TGGTCGCTCTTGCTCTCTTC	AGCAGCACCTTCACCATCAC
Zm00001d044292	TGCTCGACTCACTTGGTAAATCATCC	CAAGAAGCAACTCGGAGGTCTGG
Zm00001d05264	TGGTTGAGAAAGACAGTGATGGTGAAG	TCATGCCAAGGTTGATATACAGGACAC
Zm00001d053931	AAAGGATGTGGAGGCGGTTGTTG	TGACACCTGCTTTCACTGCTTCTG
Zm00001d024852	GTGGTTCCCGTGATCGACTT	TCGGAGCACACCTTCTTGAC
Zm00001d024843	TGTTCGGCGACTACATGGAC	ATGCCGCTGGAGATGACTTG
Zm00001d012641	ACGGAGAACCCGGACCTATT	TGAAGTTGGAGTAGAGCGCC
